# Supplementary material for: 2,3-Dimethoxycinnamic Acid from a Marine Actinomycete, a Promising Quorum Sensing Inhibitor in Chromobacterium violaceum
Source: Mar Drugs. 2024 Apr 16;22(4):177. doi: 10.3390/md22040177 (PMC11051081; doi:10.3390/md22040177)
Supplement: Supplementary file 1 [file marinedrugs-22-00177-s001.zip]

Archive with 1 entries (1 files):
- marinedrugs-2926567-supplementary.pdf
